# Supplementary material for: Macrophage invasion into the Drosophila brain requires JAK/STAT-dependent MMP activation in the blood–brain barrier
Source: PLoS Biol. 2025 Feb 20;23(2):e3003035. doi: 10.1371/journal.pbio.3003035 (PMC11908702; doi:10.1371/journal.pbio.3003035)
Supplement: S1 Data — (XLSX) [file pbio.3003035.s008.xlsx]

## Sheet: Sheet1
	qRT-PCR data
	wL3
Measured Gene		GOI CT1	GOI Ct 2	GOI Ct 3	GOI Average Ct	HKG Ct1	HKG Ct2	HKG Ct3	HKG Average Ct	∆Ct		2^(-∆Ct)
Mmp1
	Control 1	22.64	22.71	22.59	22.6467	16.57	16.92	17.07	16.8533	5.79333		0.0180315
	Control 2	22.19	22.48	22.07	22.2467	16.1	16.22	16.39	16.2367	6.01		0.0155171
	Control 3	21.9	22.22	21.95	22.0233	16.22	16.47	16.17	16.2867	5.73667		0.0187539
	Control 4	22.1	22.02	22.01	22.0433	16.17	16.75	16.34	16.42	5.62333		0.0202865
	Control 5	28.83	28.52	28.44	28.5967	20.75	21.38	21.51	21.2133	7.38333		0.00598956
	Control 6	28.3	28.33	28.36	28.33	21.33	21.54	21.73	21.5333	6.79667		0.00899496
	IMD 1	20.97	21.27	20.9	21.0467	16.19	16.16	16.1	16.15	4.89667		0.0335704
	IMD 2	21.03	20.62	21.03	20.8933	15.95	15.88	16.04	15.9567	4.93667		0.0326524
	IMD 3	21.32	21.35	21.57	21.4133	16.02	16.14	16.18	16.1133	5.3		0.0253829
	IMD 4	21.05	21.1	21.41	21.1867	16.22	16.27	16.02	16.17	5.01667		0.0308911
	IMD 5	26.92	27.37	27.2	27.1633	21.36	21.29	21.1	21.25	5.91333		0.0165924
	IMD 6	26.98	26.7	26.74	26.8067	21.04	21.02	21.12	21.06	5.74667		0.0186243
Mmp2
	Control 1	21.33	21.36	21.16	21.2833	16.57	16.92	17.07	16.8533	4.43		0.0463914
	Control 2	21.46	20.89	20.64	20.9967	16.1	16.22	16.39	16.2367	4.76		0.036906
	Control 3	20.93	20.91	20.65	20.83	16.22	16.47	16.17	16.2867	4.54333		0.0428865
	Control 4	20.96	20.9	20.9	20.92	16.17	16.75	16.34	16.42	4.5		0.0441942
	Control 5	26.3	26.34	26.62	26.42	20.75	21.38	21.51	21.2133	5.20667		0.0270793
	Control 6	26.57	26.75	26.96	26.76	21.33	21.54	21.73	21.5333	5.22667		0.0267065
	IMD 1	21.19	20.91	20.97	21.0233	16.19	16.16	16.1	16.15	4.87333		0.0341178
	IMD 2	20.82	20.84	21.01	20.89	15.95	15.88	16.04	15.9567	4.93333		0.0327279
	IMD 3	21.12	21.19	21.39	21.2333	16.02	16.14	16.18	16.1133	5.12		0.0287559
	IMD 4	21.06	21.06	20.5	20.8733	16.22	16.27	16.02	16.17	4.70333		0.0383845
	IMD 5	26.47	26.33	26.5	26.4333	21.36	21.29	21.1	21.25	5.18333		0.0275208
	IMD 6	25.74	25.81	25.94	25.83	21.04	21.02	21.12	21.06	4.77		0.0366511
	8 h APF
Mmp1
	Control 1	23.77	24.38	24.15	24.1	17.09	17.28	16.7	17.0233	7.07667		0.00740817
	Control 2	23.58	23.49	23.75	23.6067	16.43	16.52	16.31	16.42	7.18667		0.00686432
	Control 3	24.33	24.17	23.83	24.11	16.52	16.89	17.16	16.8567	7.25333		0.00655434
	Control 4	24.03	23.72	23.4	23.7167	16.74	16.43	16.43	16.5333	7.18333		0.0068802
	Control 5	23.23	23.61	23.37	23.4033	16.69	17.13	16.64	16.82	6.58333		0.0104284
	Control 6	23.54	23.84	23.77	23.7167	16.99	16.87	16.49	16.7833	6.93333		0.00818199
	IMD 1	21.46	22.05	21.48	21.6633	16.51	16.31	17.11	16.6433	5.02		0.0308198
	IMD 2	21.93	21.56	21.57	21.6867	16.66	16.47	16.32	16.4833	5.20333		0.0271419
	IMD 3	22.56	22.1	22.12	22.26	17.17	16.2	16.48	16.6167	5.64333		0.0200072
	IMD 4	21.13	21.56	22.31	21.6667	15.86	16.24	16.45	16.1833	5.48333		0.0223538
	IMD 5	21.85	22.47	21.92	22.08	17.03	16.4	16.81	16.7467	5.33333		0.0248031
	IMD 6	22.27	21.51	22.08	21.9533	16.57	16.27	16.04	16.2933	5.66		0.0197774
Mmp2
	Control 1	21.42	21.34	21.72	21.4933	17.09	17.28	16.7	17.0233	4.47		0.0451228
	Control 2	20.56	20.59	20.43	20.5267	16.43	16.52	16.31	16.42	4.10667		0.0580457
	Control 3	21.33	21.04	21.18	21.1833	16.52	16.89	17.16	16.8567	4.32667		0.049836
	Control 4	20.32	20.12	20.23	20.2233	16.74	16.43	16.43	16.5333	3.69		0.0774817
	Control 5	20.68	20.63	20.9	20.7367	16.69	17.13	16.64	16.82	3.91667		0.0662164
	Control 6	20.82	20.97	21.17	20.9867	16.99	16.87	16.49	16.7833	4.20333		0.0542838
	IMD 1	19.9	20.08	20.06	20.0133	16.51	16.31	17.11	16.6433	3.37		0.0967228
	IMD 2	19.88	No Ct	18.93	19.405	16.66	16.47	16.32	16.4833	2.92167		0.131975
	IMD 3	20.06	20.31	20.08	20.15	17.17	16.2	16.48	16.6167	3.53333		0.0863696
	IMD 4	19.46	19.7	19.86	19.6733	15.86	16.24	16.45	16.1833	3.49		0.0890031
	IMD 5	20.25	20.56	20.18	20.33	17.03	16.4	16.81	16.7467	3.58333		0.0834275
	IMD 6	20.42	20.2	20.08	20.2333	16.57	16.27	16.04	16.2933	3.94		0.0651541
	16 h APF
Mmp1
	Control 1	35.11	35.58	35.33	35.34	27.5	26.61	26.25	##########	8.55333		0.00266189
	Control 2	35.89	35.7	35.36	35.65	27.37	27.01	27.39	27.2567	8.39333		0.0029741
	Control 3	37.23	35.99	36.03	36.4167	26.73	26.35	27.13	26.7367	9.68		0.00121907
	Control 4	35.75	35.33	35.64	35.5733	26.15	26.91	27.46	26.84	8.73333		0.00234966
	IMD 1	34.16	33.59	34.03	33.9267	26.21	24.75	26.61	25.8567	8.07		0.00372124
	IMD 2	33.77	34.09	34.06	33.9733	25.01	25.59	25.62	25.4067	8.56667		0.0026374
	IMD 3	33.35	33.74	33.59	33.56	25.16	25.52	25.31	25.33	8.23		0.00333061
	IMD 4	33.09	33.25	33.58	33.3067	25.27	25.04	25.06	25.1233	8.18333		0.0034401
Mmp2
	Control 1	30.63	30.15	30.67	30.4833	27.5	26.61	26.25	##########	3.69667		0.0771245
	Control 2	30.9	30.75	30.23	30.6267	27.37	27.01	27.39	27.2567	3.37		0.0967228
	Control 3	31.82	31.49	31.25	31.52	26.73	26.35	27.13	26.7367	4.78333		0.0363139
	Control 4	31.06	30.96	30.77	30.93	26.15	26.91	27.46	26.84	4.09		0.0587202
	IMD 1	29.31	29.39	29.4	29.3667	26.21	24.75	26.61	25.8567	3.51		0.0877778
	IMD 2	29.36	29.3	29.03	29.23	25.01	25.59	25.62	25.4067	3.82333		0.0706418
	IMD 3	29.47	29.7	29.22	29.4633	25.16	25.52	25.31	25.33	4.13333		0.0569827
	IMD 4	28.72	28.93	28.87	28.84	25.27	25.04	25.06	25.1233	3.71667		0.0760627
