# Supplementary material for: Macrophage invasion into the Drosophila brain requires JAK/STAT-dependent MMP activation in the blood–brain barrier
Source: PLoS Biol. 2025 Feb 20;23(2):e3003035. doi: 10.1371/journal.pbio.3003035 (PMC11908702; doi:10.1371/journal.pbio.3003035)
Supplement: S3 Data — (XLSX) [file pbio.3003035.s010.xlsx]

## Sheet: Sheet1
Measurement and calculation of JAK/STAT activation whole wL3 brains
Genotype:	repo-Gal4 > nLacZ							repo-Gal4 > PGRP-LE
		Area	Mean	IntDen		CTCF			Area	Mean	IntDen		CTCF
	Brain #1	156625	95506.4	1.49587e+10		1.04133e+10		Brain #2	180308	243362	4.388e+10		3.66379e+10
		9250.54	28311.4	2.61896e+08					13421.8	40088.8	5.38062e+08
		8357.91	28463.9	2.37899e+08					18826.8	39873.6	7.50691e+08
		14889.1	30287.6	4.50955e+08					12835.1	40532.6	5.20241e+08
	Brain #2	143247	106764	1.52936e+10		1.06338e+10		Brain #4	183827	186684	3.43176e+10		2.66736e+10
		13784	31883	4.39476e+08					13693.6	40993	5.61343e+08
		13357	32849.7	4.38775e+08					12204.9	41326.4	5.04383e+08
		12859	32857.5	4.22516e+08					11954.8	42428.6	5.07226e+08
	Brain #7	156643	98111.7	1.53685e+10		9.26652e+09		Brain #5	178238	205211	3.65764e+10		2.90249e+10
		3642.26	38270.8	1.39392e+08					17187.1	42087.7	7.23365e+08
		11901.7	39231.7	4.66923e+08					15318.1	42533.2	6.5153e+08
		19615.3	39362	7.72097e+08					18454.7	42481	7.83972e+08
	Brain #8	153628	99750.6	1.53245e+10		9.12989e+09		Brain #6	180472	214334	3.86814e+10		3.08037e+10
		19688.4	40297.5	7.93394e+08					9100.71	44543.2	4.05375e+08
		12312.5	40071.7	4.93382e+08					9373.64	43681.5	4.09455e+08
		11438.5	40597.1	4.64369e+08					8044.54	42726.8	3.43718e+08
	Brain #9	138796	115753	1.60661e+10		1.02612e+10		Brain #9	131428	283159	3.7215e+10		3.09597e+10
		13968.3	42123.3	5.88392e+08					6537.49	46757.1	3.05674e+08
		10845.9	41544.1	4.50582e+08					12222.1	48335.7	5.90763e+08
		14625.3	41802.6	6.11375e+08					9217.83	47690.3	4.39601e+08
	Brain #10	155808	98517.4	1.53498e+10		9.33244e+09		Brain #11	161423	229410	3.70321e+10		3.05194e+10
		9191.45	38005.9	3.49329e+08					12534.8	39565.9	4.95949e+08
		17138.6	38984.2	6.68133e+08					14847.6	40729	6.04726e+08
		10224.8	38870.5	3.97441e+08					11534.5	40741.3	4.69931e+08
	Brain #16	143250	98632.4	1.41291e+10		9.01263e+09		Brain #12	136470	241017	3.28915e+10		2.80586e+10
		14284.8	36366.7	5.19492e+08					9818.19	35657.3	3.5009e+08
		11716	35031.5	4.10429e+08					11528.9	35209.9	4.05931e+08
		18837.3	35753.4	6.73497e+08					13153.8	35375.1	4.65316e+08
	Brain #17	156738	98310.6	1.5409e+10		8.86153e+09		Brain #14	200720	172837	3.46918e+10		2.57796e+10
		13423.9	42201.8	5.66511e+08					5238.99	44029.2	2.30669e+08
		10226.2	41886.6	4.28339e+08					6724.24	44694.3	3.00536e+08
		12016	41232.1	4.95445e+08					7200.45	44479.5	3.20273e+08
	Brain #18	173129	94504.1	1.63614e+10		9.25103e+09		Brain #16	159006	235539	3.74522e+10		3.40986e+10
		7136.79	41140.2	2.93609e+08					12910.7	19982.8	2.57993e+08
		9722.88	41301.9	4.01574e+08					9530.14	21609	2.05937e+08
		9778.8	40767.5	3.98658e+08					7386.5	21680.1	1.6014e+08
