# Supplementary material for: Macrophage invasion into the Drosophila brain requires JAK/STAT-dependent MMP activation in the blood–brain barrier
Source: PLoS Biol. 2025 Feb 20;23(2):e3003035. doi: 10.1371/journal.pbio.3003035 (PMC11908702; doi:10.1371/journal.pbio.3003035)
Supplement: S5 Data — (XLSX) [file pbio.3003035.s012.xlsx]

## Sheet: Sheet1
	qRT-PCR data
	wL3
Measured Gene		GOI CT1	GOI Ct 2	GOI Ct 3	GOI Average Ct	HKG Ct1	HKG Ct2	HKG Ct3	HKG Average Ct	∆Ct		2^(-∆Ct)
Mmp1
	Control 1	22.64	22.71	22.59	22.6467	16.57	16.92	17.07	16.8533	5.79333		0.0180315
	Control 2	22.19	22.48	22.07	22.2467	16.1	16.22	16.39	16.2367	6.01		0.0155171
	Control 3	21.9	22.22	21.95	22.0233	16.22	16.47	16.17	16.2867	5.73667		0.0187539
	Control 4	22.1	22.02	22.01	22.0433	16.17	16.75	16.34	16.42	5.62333		0.0202865
	Control 5	28.83	28.52	28.44	28.5967	20.75	21.38	21.51	21.2133	7.38333		0.00598956
	Control 6	28.3	28.33	28.36	28.33	21.33	21.54	21.73	21.5333	6.79667		0.00899496
	IMD 1	20.97	21.27	20.9	21.0467	16.19	16.16	16.1	16.15	4.89667		0.0335704
	IMD 2	21.03	20.62	21.03	20.8933	15.95	15.88	16.04	15.9567	4.93667		0.0326524
	IMD 3	21.32	21.35	21.57	21.4133	16.02	16.14	16.18	16.1133	5.3		0.0253829
	IMD 4	21.05	21.1	21.41	21.1867	16.22	16.27	16.02	16.17	5.01667		0.0308911
	IMD 5	26.92	27.37	27.2	27.1633	21.36	21.29	21.1	21.25	5.91333		0.0165924
	IMD 6	26.98	26.7	26.74	26.8067	21.04	21.02	21.12	21.06	5.74667		0.0186243
	IMD + STAT92E KD 1	22.96	22.78	22.54	22.76	16.66	16.24	16.24	16.38	6.38		0.0120068
	IMD + STAT92E KD 2	20.7	20.51	21.25	20.82	16.22	16.28	16.38	16.2933	4.52667		0.0433848
	IMD + STAT92E KD 3	22.29	22.15	22.42	22.2867	16.42	16.49	16.38	16.43	5.85667		0.0172571
	IMD + STAT92E KD 4	22.22	22.13	22.05	22.1333	16.49	16.19	16.1	16.26	5.87333		0.0170589
	IMD + STAT92E KD 5	27.22	27.07	27.03	27.1067	21.17	20.94	21.04	21.05	6.05667		0.0150232
	IMD + STAT92E KD 6	28.41	28.34	28.86	28.5367	20.93	21.28	20.49	20.9	7.63667		0.00502498
Mmp2
	Control 1	21.33	21.36	21.16	21.2833	16.57	16.92	17.07	16.8533	4.43		0.0463914
	Control 2	21.46	20.89	20.64	20.9967	16.1	16.22	16.39	16.2367	4.76		0.036906
	Control 3	20.93	20.91	20.65	20.83	16.22	16.47	16.17	16.2867	4.54333		0.0428865
	Control 4	20.96	20.9	20.9	20.92	16.17	16.75	16.34	16.42	4.5		0.0441942
	Control 5	26.3	26.34	26.62	26.42	20.75	21.38	21.51	21.2133	5.20667		0.0270793
	Control 6	26.57	26.75	26.96	26.76	21.33	21.54	21.73	21.5333	5.22667		0.0267065
	IMD 1	21.19	20.91	20.97	21.0233	16.19	16.16	16.1	16.15	4.87333		0.0341178
	IMD 2	20.82	20.84	21.01	20.89	15.95	15.88	16.04	15.9567	4.93333		0.0327279
	IMD 3	21.12	21.19	21.39	21.2333	16.02	16.14	16.18	16.1133	5.12		0.0287559
	IMD 4	21.06	21.06	20.5	20.8733	16.22	16.27	16.02	16.17	4.70333		0.0383845
	IMD 5	26.47	26.33	26.5	26.4333	21.36	21.29	21.1	21.25	5.18333		0.0275208
	IMD 6	25.74	25.81	25.94	25.83	21.04	21.02	21.12	21.06	4.77		0.0366511
	IMD + STAT92E KD 1	21.45	22.03	21.37	21.6167	16.66	16.24	16.24	16.38	5.23667		0.026522
	IMD + STAT92E KD 2	21.55	20.86	21.83	21.4133	16.22	16.28	16.38	16.2933	5.12		0.0287559
	IMD + STAT92E KD 3	21.38	21.34	21.3	21.34	16.42	16.49	16.38	16.43	4.91		0.0332616
	IMD + STAT92E KD 4	20.68	21.12	21.01	20.9367	16.49	16.19	16.1	16.26	4.67667		0.0391006
	IMD + STAT92E KD 5	25.86	25.69	26	25.85	21.17	20.94	21.04	21.05	4.8		0.0358968
	IMD + STAT92E KD 6	26.73	26.67	26.7	26.7	20.93	21.28	20.49	20.9	5.8		0.0179484
	8 h APF
Mmp1
	Control 1	23.77	24.38	24.15	24.1	17.09	17.28	16.7	17.0233	7.07667		0.00740817
	Control 2	23.58	23.49	23.75	23.6067	16.43	16.52	16.31	16.42	7.18667		0.00686432
	Control 3	24.33	24.17	23.83	24.11	16.52	16.89	17.16	16.8567	7.25333		0.00655434
	Control 4	24.03	23.72	23.4	23.7167	16.74	16.43	16.43	16.5333	7.18333		0.0068802
	Control 5	23.23	23.61	23.37	23.4033	16.69	17.13	16.64	16.82	6.58333		0.0104284
	Control 6	23.54	23.84	23.77	23.7167	16.99	16.87	16.49	16.7833	6.93333		0.00818199
	IMD 1	21.46	22.05	21.48	21.6633	16.51	16.31	17.11	16.6433	5.02		0.0308198
	IMD 2	21.93	21.56	21.57	21.6867	16.66	16.47	16.32	16.4833	5.20333		0.0271419
	IMD 3	22.56	22.1	22.12	22.26	17.17	16.2	16.48	16.6167	5.64333		0.0200072
	IMD 4	21.13	21.56	22.31	21.6667	15.86	16.24	16.45	16.1833	5.48333		0.0223538
	IMD 5	21.85	22.47	21.92	22.08	17.03	16.4	16.81	16.7467	5.33333		0.0248031
	IMD 6	22.27	21.51	22.08	21.9533	16.57	16.27	16.04	16.2933	5.66		0.0197774
	IMD + STAT92E KD 1	24.89	24.47	25.39	24.9167	17.43	17.74	17.13	17.4333	7.48333		0.00558846
	IMD + STAT92E KD 2	23.14	23.52	23.92	23.5267	17.11	16.79	17.29	17.0633	6.46333		0.0113329
	IMD + STAT92E KD 3	23.51	23.72	23.33	23.52	16.68	16.73	17.19	16.8667	6.65333		0.00993452
	IMD + STAT92E KD 4	22.4	22.39	22.03	22.2733	16.11	16.28	16.27	16.22	6.05333		0.0150579
	IMD + STAT92E KD 5	22.47	22.52	22.48	22.49	16.47	16.69	16.45	16.5367	5.95333		0.0161387
	IMD + STAT92E KD 6	23.97	23.43	24.05	23.8167	16.21	16.21	16.11	16.1767	7.64		0.00501338
Mmp2
	Control 1	21.42	21.34	21.72	21.4933	17.09	17.28	16.7	17.0233	4.47		0.0451228
	Control 2	20.56	20.59	20.43	20.5267	16.43	16.52	16.31	16.42	4.10667		0.0580457
	Control 3	21.33	21.04	21.18	21.1833	16.52	16.89	17.16	16.8567	4.32667		0.049836
	Control 4	20.32	20.12	20.23	20.2233	16.74	16.43	16.43	16.5333	3.69		0.0774817
	Control 5	20.68	20.63	20.9	20.7367	16.69	17.13	16.64	16.82	3.91667		0.0662164
	Control 6	20.82	20.97	21.17	20.9867	16.99	16.87	16.49	16.7833	4.20333		0.0542838
	IMD 1	19.9	20.08	20.06	20.0133	16.51	16.31	17.11	16.6433	3.37		0.0967228
	IMD 2	19.88	No Ct	18.93	19.405	16.66	16.47	16.32	16.4833	2.92167		0.131975
	IMD 3	20.06	20.31	20.08	20.15	17.17	16.2	16.48	16.6167	3.53333		0.0863696
	IMD 4	19.46	19.7	19.86	19.6733	15.86	16.24	16.45	16.1833	3.49		0.0890031
	IMD 5	20.25	20.56	20.18	20.33	17.03	16.4	16.81	16.7467	3.58333		0.0834275
	IMD 6	20.42	20.2	20.08	20.2333	16.57	16.27	16.04	16.2933	3.94		0.0651541
	IMD + STAT92E KD 1	22.48	22.29	22.28	22.35	17.43	17.74	17.13	17.4333	4.91667		0.0331082
	IMD + STAT92E KD 2	22.02	21.41	21.74	21.7233	17.11	16.79	17.29	17.0633	4.66		0.0395549
	IMD + STAT92E KD 3	21.14	20.95	20.86	20.9833	16.68	16.73	17.19	16.8667	4.11667		0.0576448
	IMD + STAT92E KD 4	20.17	19.85	20.15	20.0567	16.11	16.28	16.27	16.22	3.83667		0.069992
	IMD + STAT92E KD 5	19.67	19.74	19.72	19.71	16.47	16.69	16.45	16.5367	3.17333		0.110849
	IMD + STAT92E KD 6	20.52	20.87	20.63	20.6733	16.21	16.21	16.11	16.1767	4.49667		0.0442964
