# Supplementary material for: Macrophage invasion into the Drosophila brain requires JAK/STAT-dependent MMP activation in the blood–brain barrier
Source: PLoS Biol. 2025 Feb 20;23(2):e3003035. doi: 10.1371/journal.pbio.3003035 (PMC11908702; doi:10.1371/journal.pbio.3003035)
Supplement: S7 Data — Moreover, the measurement and quantification of JAK/STAT activation of controls and panglial Pvf2 expression of whole brains of third instar wandering larvae is shown. (XLSX) [file pbio.3003035.s014.xlsx]

## Sheet: Sheet1
Counting of invaded macrophages
Genotype:	repo-Gal4 > PGRP-LE											repo-Gal4 > Pvf2
Age	12 h APF			18 h APF			24 h APF					12 h APF			18 h APF			24 h APF
	#brain	#macrophages		#brain	#macrophages		#brain	#macrophages				#brain	#macrophages		#brain	#macrophages		#brain	#macrophages
	1	57		1	109		1	210				3x-1	46		7x #1	143		5x #1	1930
	2	270		2	141		2	104				3x-2	55		7x #3	184		5x #2	2300
	3	139		3	118		3	261				3x-3	51		7x #4	285		5x #3	1592
	4	208		4	69		4	149				5x-1	34		7x #5	268		5x #4	1522
	5	152		5	74		5	136				5x-2	44		7x #6	126		5x #5	1008
	6	161		6	29		6	89				5x-3	35		7x #7	114		6x #1	1192
	7	175		7	103		7	155				5x-4	52					6x #2	1598
	8	44		8	159		8	202				5x-5	72					6x #3	985
	9	84		9	231		9	161										6x #4	815
	10	62		10	246		10	158										6x #5	1443
																		6x #6	580
Measurement and calculation of JAK/STAT activation whole wL3 brains
Genotype:	repo-Gal4 > nLacZ							repo-Gal4 > Pvf2
		Area	Mean	IntDen		CTCF			Area	Mean	IntDen		CTCF
	Brain #1	156625	95506.4	1.49587e+10		1.04133e+10		Brain #4	1	142380	104819		8.95108e+09
		9250.54	28311.4	2.61896e+08					2	11942.5	42430.5
		8357.91	28463.9	2.37899e+08					3	12223.1	41789.7
		14889.1	30287.6	4.50955e+08					4	12477.4	41632.8
	Brain #2	143247	106764	1.52936e+10		1.06338e+10		Brain #9	9	167206	94877.1		9.43347e+09
		13784	31883	4.39476e+08					10	5337.47	38515.2
		13357	32849.7	4.38775e+08					11	13100.3	38427.3
		12859	32857.5	4.22516e+08					12	10109	38434.4
	Brain #7	156643	98111.7	1.53685e+10		9.26652e+09		Brain #13	1	181231	92156		1.03104e+10
		3642.26	38270.8	1.39392e+08					2	7396.7	34691.9
		11901.7	39231.7	4.66923e+08					3	10552.5	35772.2
		19615.3	39362	7.72097e+08					4	7852.86	35331.8
	Brain #8	153628	99750.6	1.53245e+10		9.12989e+09		Brain #14	10	161138	95093.9		9.4343e+09
		19688.4	40297.5	7.93394e+08					11	8396.6	36491.6
		12312.5	40071.7	4.93382e+08					12	9846.33	36256.3
		11438.5	40597.1	4.64369e+08					13	10556.8	36890
	Brain #9	138796	115753	1.60661e+10		1.02612e+10		Brain #15	1	180627	96622.8		1.0685e+10
		13968.3	42123.3	5.88392e+08					2	11718.8	37544.9
		10845.9	41544.1	4.50582e+08					3	9919.48	37467.8
		14625.3	41802.6	6.11375e+08					4	8344.9	37389.7
	Brain #10	155808	98517.4	1.53498e+10		9.33244e+09		Brain #16	1	158717	98726.6		9.69023e+09
		9191.45	38005.9	3.49329e+08					2	6171.72	37520.1
		17138.6	38984.2	6.68133e+08					3	6618.38	37450.1
		10224.8	38870.5	3.97441e+08					4	8792.97	38049.2
	Brain #16	143250	98632.4	1.41291e+10		9.01263e+09
		14284.8	36366.7	5.19492e+08
		11716	35031.5	4.10429e+08
		18837.3	35753.4	6.73497e+08
	Brain #17	156738	98310.6	1.5409e+10		8.86153e+09
		13423.9	42201.8	5.66511e+08
		10226.2	41886.6	4.28339e+08
		12016	41232.1	4.95445e+08
	Brain #18	173129	94504.1	1.63614e+10		9.25103e+09
		7136.79	41140.2	2.93609e+08
		9722.88	41301.9	4.01574e+08
		9778.8	40767.5	3.98658e+08
Counting of invaded macrophages
Genotype:	repo-Gal4 > Pvf2, GFP dsRNA			repo-Gal4 > Pvf2, STAT92E dsRNA
	#brain	#macrophages		#brain	#macrophages
	4x1	1251		1	122
	4x2	858		2	137
	4x3	238		3	67
	4x4	785		4	122
	7x1	1288		5	109
	7x2	1800		6	139
	7x3	553
	7x4	1470
	7x5	1163
	7x6	2059
	7x7	1250
