# Supplementary material for: Macrophage invasion into the Drosophila brain requires JAK/STAT-dependent MMP activation in the blood–brain barrier
Source: PLoS Biol. 2025 Feb 20;23(2):e3003035. doi: 10.1371/journal.pbio.3003035 (PMC11908702; doi:10.1371/journal.pbio.3003035)
Supplement: S8 Data — (XLSX) [file pbio.3003035.s015.xlsx]

## Sheet: Sheet1
Measurement and calculation of JNK activation whole wL3 brains
Genotype:	repo-Gal4 > nLacZ								repo-Gal4 > PGRP-LE
		Area	Mean	IntDen		CTCF				Area	Mean	IntDen		CTCF
	Brain #1	152303	194188	2.95753e+10		1.82294e+10			Brain #1	144760	218369	3.1611e+10		2.50303e+10
		17697.8	75522.4	1.33658e+09						8310.08	44840.2	3.72625e+08
		11490.9	74503.5	8.56112e+08						12581.2	44701.1	5.62393e+08
		13333.8	73462.5	9.79537e+08						9698.61	46837.7	4.5426e+08
	Brain #2	127202	204213	2.59762e+10		1.67688e+10			Brain #2	171655	199632	3.42678e+10		2.60191e+10
		21502.5	73535.8	1.58121e+09						10461.1	47474.3	4.96634e+08
		17296.1	75557.6	1.30685e+09						12219.6	48712.1	5.95244e+08
		4003.81	68059.9	2.72499e+08						11894.7	47975.3	5.7065e+08
	Brain #3	133651	190382	2.54447e+10		1.58207e+10			Brain #3	102782	172714	1.77519e+10		1.2683e+10
		17399.9	71059.4	1.23643e+09						17080.2	49406.8	8.43877e+08
		19808	74003.9	1.46587e+09						14012.6	50278.1	7.04529e+08
		10028.5	70962.1	7.11644e+08						9653.59	48264.5	4.65926e+08
	Brain #4	149237	184390	2.75178e+10		1.63635e+10			Brain #4	158727	186698	2.96341e+10		2.15477e+10
		8799.65	76123.2	6.69858e+08						12306.9	50978.7	6.27387e+08
		12344.8	76600.2	9.45617e+08						13647.6	50202.2	6.85137e+08
		6952.5	71502.3	4.9712e+08						15038.2	51655.3	7.76803e+08
	Brain #5	156894	193343	3.03344e+10		1.86651e+10			Brain #5	96848.9	191401	1.8537e+10		1.35793e+10
		17096.4	78279.9	1.3383e+09						16815.7	51339.9	8.63317e+08
		13229.7	73408.6	9.71175e+08						12201.3	52215.7	6.37102e+08
		7786.39	71441.8	5.56273e+08						9598.73	50012.4	4.80056e+08
	Brain #6	144334	205072	2.95989e+10		1.90837e+10			Brain #6	137870	198142	2.73179e+10		2.025e+10
		12873.1	72706.3	9.35955e+08						16238.9	52200.6	8.47681e+08
		12709.2	73077.5	9.28757e+08						10259.9	51087.5	5.24154e+08
		8321.33	72776.2	6.05595e+08						13605.7	50505.3	6.8716e+08
	Brain #7	154769	145137	2.24627e+10		1.50088e+10			Brain #7	161126	170897	2.7536e+10		1.97753e+10
		12295.6	48792.1	5.99928e+08						13020.1	48173	6.27217e+08
		5846.74	47723.6	2.79027e+08						7150.86	48473.4	3.46627e+08
		8619.58	47969.4	4.13476e+08						15095.2	47850.2	7.22307e+08
	Brain #8	180652	142712	2.57812e+10		1.70002e+10			Brain #8	179464	170497	3.05981e+10		2.18101e+10
		15183.8	50769	7.70866e+08						18741.6	49977.6	9.36663e+08
		7236.68	50209	3.63347e+08						7892.26	47662.1	3.76162e+08
		14586.3	44844.3	6.5411e+08						12889.3	49264.3	6.34981e+08
	Brain #9	165997	135070	2.24212e+10		1.44851e+10			Brain #9	186250	181175	3.3744e+10		2.45726e+10
		13646.1	52066.7	7.1051e+08						12827.4	49485.4	6.34768e+08
		9556.52	45449.9	4.34343e+08						12740.2	49261.9	6.27604e+08
		9011.03	45909	4.13687e+08						15729.6	48978.4	7.70414e+08
	Brain #10	151387	144416	2.18627e+10		1.42201e+10			Brain #10	120238	178555	2.14692e+10		1.54603e+10
		16511.1	53489.5	8.83173e+08						10660.9	51371.7	5.47668e+08
		11718.8	46527.2	5.45243e+08						12610.7	49835.4	6.2846e+08
		11875	51434.9	6.10787e+08						12102.9	48718.2	5.8963e+08
	Brain #11	162002	141471	2.29187e+10		1.44296e+10			Brain #11	93189.1	159442	1.48583e+10		1.02354e+10
		17182.9	53361.2	9.169e+08						14899.6	49791.2	7.4187e+08
		17410.8	52203.6	9.08906e+08						7360.48	49597.8	3.65064e+08
		9916.67	51638.4	5.12081e+08						4261.26	49432.7	2.10645e+08
	Brain #12	165372	156043	2.58051e+10		1.73777e+10			Brain #12	219034	177487	3.88757e+10		2.7763e+10
		15586.5	50857.9	7.92697e+08						12087.4	51561.8	6.23247e+08
		14038.6	51565.8	7.23914e+08						5729.97	50226.4	2.87796e+08
		9493.22	50456.8	4.78998e+08						6652.85	50417.1	3.35418e+08
	Brain #13	154793	142349	2.20346e+10		1.40628e+10			Brain #13	94593.1	142730	1.35013e+10		9.53438e+09
		13497	52196.2	7.04494e+08						9547.73	42149.7	4.02434e+08
		14552.1	52282.6	7.60823e+08						11780.7	42103.3	4.96007e+08
		11872.1	50020.4	5.9385e+08						9951.84	41556	4.13559e+08
	Brain #14	156871	152119	2.3863e+10		1.61884e+10			Brain #14	108766	144024	1.56649e+10		1.09386e+10
		16615.9	45575.5	7.57279e+08						9634.25	42915.5	4.13458e+08
		10046.4	50922	5.11585e+08						9667.31	44179.9	4.27101e+08
		12474.6	50270.5	6.27105e+08						9668.36	43265.3	4.18305e+08
	Brain #15	137526	146738	2.01802e+10		1.3392e+10			Brain #15	105313	139200	1.46596e+10		9.98254e+09
		20690.1	46118.4	9.54193e+08						9974.35	44476	4.43619e+08
		16520.3	52072.3	8.6025e+08						9715.49	44865.2	4.35887e+08
		12164.1	49887.8	6.06838e+08						5693.4	43891.6	2.49892e+08
	Brain #16	178236	137291	2.44702e+10		1.53242e+10			Brain #16	161271	162832	2.62602e+10		1.89641e+10
		13042.6	51414.4	6.70579e+08						9867.43	45660	4.50546e+08
		11421.3	51354.1	5.86529e+08						3650.7	44665.3	1.63059e+08
		12639.6	51173.6	6.46811e+08						12649.4	45398.8	5.74268e+08
									Brain #17	100086	164389	1.6453e+10		1.17753e+10
										13032.4	47244.3	6.15707e+08
										8121.57	46831.6	3.80346e+08
										7988.27	46135	3.68539e+08
									Brain #18	106778	152211	1.62527e+10		1.11744e+10
										13197.4	48154.6	6.35514e+08
										6806.19	47451.8	3.22966e+08
										11412.8	47070.7	5.37209e+08
									Brain #19	97667	153915	1.50324e+10		1.04164e+10
										13982.7	47748	6.67647e+08
										5796.1	46952.7	2.72142e+08
										3868.75	47087.5	1.8217e+08
									Brain #20	130414	150847	1.96726e+10		1.35471e+10
										11334.7	48230	5.46674e+08
										4707.22	46734.9	2.19991e+08
										5820.01	45944.3	2.67396e+08
									Brain #21	135622	172973	2.3459e+10		1.70001e+10
										18675.5	48362	9.03185e+08
										13486.1	47457.9	6.40023e+08
										10259.9	47052.3	4.82754e+08
									Brain #22	115222	161243	1.85787e+10		1.48145e+10
										9483.37	47254.4	4.48131e+08
										11950.2	48131.6	5.75184e+08
										8609.73	2620.68	2.25633e+07
									Brain #23	130312	156335	2.03723e+10		1.41103e+10
										13574.4	49066	6.66041e+08
										7789.56	47897.7	3.73102e+08
										12370.2	47198.8	5.83857e+08
									Brain #24	104754	164503	1.72323e+10		1.22348e+10
										12396.9	47130.9	5.84276e+08
										11393.5	48546.5	5.53113e+08
										12907.6	47444	6.12387e+08
